# Supplementary material for: Palmitoylation-mediated regulation of KAT2A promotes lung metastasis in breast cancer
Source: Nat Cell Biol. Author manuscript; Available in PMC 2026 Apr 4. (PMC7618962; doi:10.1038/s41556-026-01913-z)
Supplement: Supplementarty Table 1 [file EMS212993-supplement-Supplementarty_Table_1.xlsx]

## Sheet: Tabelle1
	SUPPLEMENTARY TABLE 1
	Clinical data of patients from the UPTIDER program
	Patient ID	Molecular subtype primary tumor	Histotype	Grade of tumor at diagnosis*	Stage at diagnosis*	Age at diagnosis	Age at death
	2004	ER+/PR+/HER2-	Metaplastic-SCC	2	II	56	61
	2030	ER+/PR+/HER2-	IBC-NST	2	II	41	65
	2023	ER+/PR+/HER2-	ILC	1	IV	70	77
	2026	ER+/PR+/HER2-	NST	NA	IIIA	47	91
	2020	ER+/PR+/HER2-	IBC-NST	3	IA	64	77
	2011	ER+/PR+/HER2-	ILC	2	IIIC	51	60
	2025	ER+/PR+/HER2-	ILC	2	IV	44	45
	2039	TNBC	ILC	2	IV	83	84
	2047	ER+/PR+/HER2-	IBC-NST	2	IV	38	59
	*The stage at time of sample acquisition was stage IV for all UPTIDER patients
