# Supplementary material for: Palmitoylation-mediated regulation of KAT2A promotes lung metastasis in breast cancer
Source: Nat Cell Biol. Author manuscript; Available in PMC 2026 Apr 4. (PMC7618962; doi:10.1038/s41556-026-01913-z)
Supplement: Supplementarty Table 2 [file EMS212993-supplement-Supplementarty_Table_2.xlsx]

## Sheet: Sheet1
SUPPLEMENTARY TABLE 2
Primers for qRT-PCR analysis
RPL19 human F	ACCCCAATGAGACCAATG AA
RPL19 human R	CGCAAAATCCTCATTCTCCT
Rpl19 mouse F	CAGGCATATGGGCATAGGGAA
Rpl19 mouse R	TGCCTTCAGCTTGTGGATGT
Stat3 ChIP Kat2A site1 primer F	TGTCTTCCTCGTCCTTCTCT
Stat3 ChIP Kat2A site1 primer R	TCCTATCCTCTTCCACCATCA
Stat3 ChIP Kat2A site2 primer F	CCACTCTTCCCATCCAGAAG
Stat3 ChIP Kat2A site2 primer R	TCCTTCATAGCCTCCTTCCT
Stat3 ChIP Fascin primer F	GTAGGGCCAGCATTCCAG
Stat3 ChIP Fascin primer R	TCCAGACCAGAGGGACATTC
Neg Control ChIP primer F	CATTCGCTGGGGATCCTTTG
Neg Control ChIP primer R	CTGAGCGCATCCAAGTGAG
Kat2A mouse F	CACGGAAATCGTCTTCTGTGCC
Kat2A mouse R	CGTACTCGTCAGCATAGGTGAG
KAT2A human F	GAGGTCATGCTGACCATCACTG
KAT2A human R	CAGTGAGTTGCCGATGACATGG
Zdhhc3 mouse F	ATCCCCACCCATCACTTCC
Zdhhc3 mouse R	CTCGGATAAACCACATGGCTC
Zdhhc5 mouse F	AAACCCAGCAAGTATGTACCG
Zdhhc5 mouse R	AATTGCATTGTAAATGGGCACTG
Zdhhc7 mouse F	CGGGACATCGAGCACCATC
Zdhhc7 mouse R	CGAAGTCTGCATAGACGACGA
Zdhhc15 mouse F	TTGAGTCCAGCGGAAAAAGTT
Zdhhc15 mouse R	ACAGAACCGTACAGCTCCACT
Zdhhc18 mouse F	ACTGCCTCCCAGCCTGATTG
Zdhhc18 mouse R	ATTCAGGGGTGGCCTCCTA
Zdhhc21 mouse F	ATGGGTCTTCGGATTCACTTTG
Zdhhc21 mouse R	CCCTCACTAAGGCAACCAGG
Zdhhc24 mouse F	GCTTACTGTTACCAGTGCCAA
Zdhhc24 mouse R	ACACAGCAGCCCAATAGGC
Zdhhc20 mouse F	TTGGACGAATGAACCAACAGT
Zdhhc20 mouse R	CCAACCAGCCAGCAATGGTA
ZDHHC20 human F	TTCGTGGTCGTCTGGTCCTA
ZDHHC20 human R	AGGTAAACAACGGTCTTTCCATT
ZDHHC3 human F	AGCATCATCAACGGAATTGTGT
ZDHHC3 human R	CCGAATGCACCGCTTACAAAC
ZDHHC5 human F	GTTTGGCTTTGGCCTCCTTTA
ZDHHC5 human R	ACACACATTACTGCCATTGTGAC
ZDHHC7 human F	CTGACCGGGTCTGGTTCATC
ZDHHC7 human R	CATGACGAAAGTCACCACGAA
ZDHHC15 human F	GGTGCCAGTGCTCGTTATTGT
ZDHHC15 human R	AAGACGTAGGCATAGTAGGACC
ZDHHC18 human F	ACCGGCCTCTTCTTCGTCT
ZDHHC18 human R	AACTGCCTGTGTTGTCGATCT
ZDHHC21 human F	ACTGAACTTCTTACTTGCTACGC
ZDHHC21 human R	AACAAAGAGGTCCAAATTACGCT
ZDHHC24 human F	CTGGCACAGTTTGCCTTGG
ZDHHC24 human R	CAGGGACCCAGGTCATAGGAG
STAT3 human F	CAGCAGCTTGACACACGGTA
STAT3 human R	AAACACCAAAGTGGCATGTGA
Stat3 mouse F	CAATACCATTGACCTGCCGAT
Stat3 mouse R	GAGCGACTCAAACTGCCCT
Tm4sf1 mouse F	ACATCGGATACTCTCTGGTGTG
Tm4sf1 mouse R	TGGTCCTCCGTAGCATACTTT
TM4SF1 human F	TGTGGCAAACGATGTGCGA
TM4SF1 human R	TGACACAGTAGCCAGATCCTG
DDR1 human F	GCGTCTGTCTGCGGGTAGAG
DDR1 human R	ACGGCCTCAGATAAATACATTGTCT
JAK2 human F	TGGAGCTTTGGAGTGGTTCTG
JAK2 human R	TCCGCTGGTGGACTTTTACTCT
Ddr1 mouse F	ATGCTGACATGAAGGGACATTT
Ddr1 mouse R	GGTGTAGCCTACGAAGGTCCA
Jak2 mouse F	TTGTGGTATTACGCCTGTGTATC
Jak2 mouse R	ATGCCTGGTTGACTCGTCTAT
